# Supplementary material for: MicroRNA and Target Protein Patterns Reveal Physiopathological Features of Glioma Subtypes
Source: PLoS One. 2011 May 31;6(5):e20600. doi: 10.1371/journal.pone.0020600 (PMC3105101; doi:10.1371/journal.pone.0020600)
Supplement: Table S1 — Classification of the analysed tumour samples according to clinical and analytical parameters. a) Tumours were classified according to the WHO classification. b) Tumours were typed based on transcriptomic analyses. mRNA profiles were compared to data published by Li , et al. [3]. Tumours were classified either as group O (corresponding to short survival patients) or G (corresponding to long-survival patients) according to the coefficient of variation (indicated as percentage) with the published corresponding tumour group signatures. c) Tumour typing was based on transcriptomic analyses. mRNA profiles were compared to data published by Phillips , et al. [2]. Tumours were classified either as PN (proneural group, corresponding to low-grade tumours) or MES (mesenchymatous group, corresponding to high-grade tumours) according to the highest coefficient of variation with the published tumour group signatures. d) The mutation in codon 132 of IDH1 was analysed by sequencing the corresponding amplified DNA fragment [8]. WT, wild type. e) Losses of heterozygosity (LOH) at loci 1p and 19q were analysed by FISH or MLPA [65]. f) Scoring was calculated on the following basis: A value of 0 was noted for the following results: ODGII, O, PN, mutated IDH1, LOH, No hypersignal with gadolinium, positive response to treatment, and survival period longer than 36 months, for parameters 1–8 respectively. On the contrary, a value of 10 was scored for the following results: GBM, ODGIII or OAII for parameter 1, or G, MES, WT IDH1, no LOH, hypersignal with gadolinium, no response to treatment, survival period shorter than 36 months, for parameters 2–8 respectively. The final scoring was assessed using the equation: ((a×0)+(b×10))/(a+b), where a is the total number of parameters with a value of 0 and b is the total number of parameters with a value of 10 for each sample. Ideally, low grade tumours should be characterised by a score of 0 and high grade tumours by a score of 10. (XLS) [file pone.0020600.s005.xls]

## Sheet: To PLOSONE
		Number of parameters for tumour characterization
	Patient number	1	2	3	4	5	6	7	8	Total number of parameters assessed	Final scoring (f)
		Pathology classification (a)	Typing according to Li et al. 2009 (b)	Typing according to Phillips et al. 2006 (c)	IDH1 status (sequencing) (d)	1p and 19q LOH €	MRI (hypersignal with gadolinium)	Positive response to Temodal treatment	Survival period (months)
	1	ODG II	O (95%)	PN (86%)	mutated	no LOH	No		>36	7	1.42857
	2	ODG II	O (95%)	PN (83%)	mutated	no LOH	No			6	1.66667
	3	ODG II			mutated	LOH	No	Yes	>36	6	0
	4	ODG II	O (94%)	PN (56%)	WT	no LOH	No	Yes	>60	8	2.5
	5	ODG II	O (96%)	PN (76%)	mutated	LOH	No	Yes	>60	8	0
	6	ODG III	O (94%)	PN (81%)	WT	LOH	Yes	Yes	>72	8	3.75
	7	ODG - OAII	O (92%)	PN (79%)	WT	no LOH	No	Yes	>60	8	3.75
	8	OA II	O (95%)	PN (81%)	mutated	no LOH	No	Yes	>60	8	2.5
	9	ODG II	O (90%)	PN (68%)	mutated	no LOH	No	Yes	>36	8	1.25
	10	ODG II	O (92%)	PN (75%)	mutated	LOH	No		>84	7	0
	11	ODG II			WT	no LOH	No	Yes	>60	6	3.33333
	12	ODG II			mutated	no LOH	No	Yes		5	2
	13	hippocampal sclerosis			WT
	14	hippocampal sclerosis			WT
	15	hippocampal sclerosis			WT
	16	hippocampal sclerosis			WT	no LOH
	17	GBM			WT		Yes	No	13	5	10
	18	GBM	G (85%)	MES (43%)	WT	no LOH	Yes	No	13	8	10
	19	GBM			WT	no LOH	Yes		8	5	10
	20	GBM	G (91%)	MES (69%)	WT	no LOH	Yes	No	18	8	10
	21	GBM	G (97%)	MES (83%)		no LOH	Yes	No	8	7	10
	22	GBM			WT	no LOH				3	10
	23	GBM	G (89%)	MES (88%)	WT	no LOH	Yes	Yes		7	8.57143
	24	GBM	G (98%)	MES (89%)	WT	no LOH	Yes	No	18	8	10
	25	GBM	G (93%)	MES (83%)	WT		Yes	No	18	7	10
	26	ODGIII	G (85%)	MES (88%)	WT	no LOH	Yes	No	5	8	8.75
	27	GBM	G (97%)	MES (86%)	WT	no LOH	Yes	Yes	15	8	8.75
	28	GBM	G (98%)	MES (88%)	WT	no LOH	Yes	Yes	15	8	8.75
