# Supplementary material for: MicroRNA and Target Protein Patterns Reveal Physiopathological Features of Glioma Subtypes
Source: PLoS One. 2011 May 31;6(5):e20600. doi: 10.1371/journal.pone.0020600 (PMC3105101; doi:10.1371/journal.pone.0020600)
Supplement: Table S2 — PCR and pyrosequencing primers for DNA methylation analysis. F: Forward primer; R: Reverse primer; S: sequencing primer. * 5’ end biotinylated primers. † TSS1, TSS2: transcription start site 1 and 2, respectively. (XLS) [file pone.0020600.s006.xls]

## Sheet: Table S1
PCR and pyrosequencing primers for DNA methylation analysis
miRNA		Sequence	Tm (°C)
miR-155	F	ATGAGGTAGGGATGAAATTTAGGA	63°C
	R	AATATTTTCCCCTTTCCCTTTCT *
	S	GGTTGGAGTTTAAGTTTTG
miR-210	F	GTGAGTTTAGGGTTAGGGAGTTGA	60°C
	R	ACCTCAAAAACTCAAAAATCTTC *
	S	TGTTATTTTGGAGTTTTATT
miR-127	F	AGTTTGGAGTTAGGGGTAGGGTAT	62°C
	R	CTCTCCCCAAACCCTATCATA *
	S	GTTTTTGTTTAGGGAGTAGT
miR-330	F	TTTTAGGGGTGGTTGTGGA	63°C
	R	CCAAAAACCCTTCCCTCCTAAT *
	S	GGGTGGTTGTGGAGG
miR-124-2	F	TGTGTTGTAAATGGTATGGAGATA *	62°C
	R	CTCATAAACCCAACTCCTATCTCT
	S	TCTCTAACACATCTACCAAA
miR-339 TSS1†	F	GGGTTTGGTAGGGAGTTGTAGTAT	63°C
	R	CCCTTACCACCTCCCAAAATATTA *
	S	ATTTTTAATTGGTTTAATAG
miR-339 TSS2†	F	TGAGAGGATAATGGAGGTAGATGG	63°C
	R	CCCTACTACAACCCCCACTACT *
	S	TGTAGTTGGTAGGGGTT
miR-128	F	AGGGGAAAAGTATGTTGGGAAT	63.5°C
	R	AACTATCTTCTCTCCACCCCTTTA *
	S	GGAAAAGTATGTTGGGAAT
		* Biotine
