# Supplementary material for: MicroRNA and Target Protein Patterns Reveal Physiopathological Features of Glioma Subtypes
Source: PLoS One. 2011 May 31;6(5):e20600. doi: 10.1371/journal.pone.0020600 (PMC3105101; doi:10.1371/journal.pone.0020600)
Supplement: Table S3 — List of the miRNAs assayed by membrane-array hybridization and real-time PCR. For miRNA real-time PCR analysis, LMW RNAs (80 ng) were reverse-transcribed with a Taqman® MicroRNA Reverse Transcriptase kit (Applied Biosystems) and Taqman® microRNA assay containing gene-specific stem-loop primers. Then the real-time PCR is performed using Taqman® PCR Universal Master Mix, No AmpErase® UNG (Applied Biosystems) and the Stratagene Mx3005 (Stratagene Inc.). Five small nucleolar RNAs (RNU6B, RNU19, RNU24, RNU44 and RNU66) were also assayed by real-time PCR and RNU24 was determined as the best normaliser by using the Normfinder algorithm [66]. Individual values were normalised with the value of RNU24 using Relative Expression Software Tool (REST) [67]. (XLS) [file pone.0020600.s007.xls]

## Sheet: Table S2
List of the miRNAs assayed by membrane-array hybridisation and real-time PCR
Membrane-array	Real-time PCR		Membrane-array	Real-time PCR		Membrane-array	Real-time PCR
hsa-let-7a	let-7a		hsa-miR-21	miR-21		hsa-miR-432*
hsa-let-7b	let-7b		hsa-miR-210	miR-210		hsa-miR-448
hsa-let-7c			hsa-miR-211			hsa-miR-449
hsa-let-7d	let-7d		hsa-miR-212			hsa-miR-450
hsa-let-7e			hsa-miR-213			hsa-miR-452
hsa-let-7f	let-7f		hsa-miR-214			hsa-miR-452*
hsa-let-7g			hsa-miR-215			hsa-miR-485-5p
hsa-let-7i			hsa-miR-216			hsa-miR-488
hsa-miR-1			hsa-miR-217			hsa-miR-489
hsa-miR-100	miR-100		hsa-miR-218			hsa-miR-490
hsa-miR-101			hsa-miR-219			hsa-miR-491
hsa-miR-103			hsa-miR-22			hsa-miR-492
hsa-miR-105			hsa-miR-220			hsa-miR-493
hsa-miR-106a			hsa-miR-221	miR-221		hsa-miR-494
hsa-miR-106b			hsa-miR-222	miR-222		hsa-miR-495
hsa-miR-107			hsa-miR-223			hsa-miR-496
hsa-miR-10a	mir-10a		hsa-miR-224			hsa-miR-497
hsa-miR-10b			hsa-miR-23a	miR-23a		hsa-miR-498
hsa-miR-122a			hsa-miR-23b			hsa-miR-499
hsa-miR-124a	mir124a		hsa-miR-24			hsa-miR-500
hsa-miR-125a			hsa-miR-25			hsa-miR-501
hsa-miR-125b	miR-125b		hsa-miR-26a	miR-26a		hsa-miR-502
hsa-miR-126	miR-126		hsa-miR-26b	miR-26b		hsa-miR-503
hsa-miR-126*			hsa-miR-27a			hsa-miR-504
hsa-miR-127	mir127		hsa-miR-27b			hsa-miR-505
hsa-miR-128a	mir128a		hsa-miR-28			hsa-miR-506
hsa-miR-129			hsa-miR-296			hsa-miR-507
hsa-miR-130a			hsa-miR-299-5p			hsa-miR-508
hsa-miR-130b			hsa-miR-29a			hsa-miR-509
hsa-miR-132	miR-132		hsa-miR-29b			hsa-miR-510
hsa-miR-133a			hsa-miR-29c			hsa-miR-511
hsa-miR-134	miR-134		hsa-miR-301			hsa-miR-512-3p
hsa-miR-135a			hsa-miR-302a			hsa-miR-512-5p
hsa-miR-135b			hsa-miR-302b			hsa-miR-513
hsa-miR-136			hsa-miR-302b*			hsa-miR-514
hsa-miR-137			hsa-miR-302c			hsa-miR-515-3p
hsa-miR-138			hsa-miR-302c*			hsa-miR-515-5p
hsa-miR-139	miR-139		hsa-miR-302d			hsa-miR-516-3p
hsa-miR-140			hsa-miR-30a-3p			hsa-miR-517*
hsa-miR-141			hsa-miR-30a-5p			hsa-miR-517a
hsa-miR-142-3p			hsa-miR-30b			hsa-miR-518a
hsa-miR-142-5p			hsa-miR-30c			hsa-miR-518b
hsa-miR-143			hsa-miR-30d			hsa-miR-518c
hsa-miR-144			hsa-miR-30e-3p			hsa-miR-518c*
hsa-miR-145			hsa-miR-30e-5p			hsa-miR-518d
hsa-miR-146a			hsa-miR-31	miR-31		hsa-miR-518e
hsa-miR-147			hsa-miR-32			hsa-miR-518f
hsa-miR-148a			hsa-miR-320	miR-320		hsa-miR-518f*
hsa-miR-148b			hsa-miR-323			hsa-miR-519b
hsa-miR-149	miR-149		hsa-miR-324-3p			hsa-miR-519c
hsa-miR-150	miR-150		hsa-miR-324-5p			hsa-miR-519d
hsa-miR-151	miR-151		hsa-miR-325			hsa-miR-519e
hsa-miR-152	miR-152		hsa-miR-326			hsa-miR-519e*
hsa-miR-153			hsa-miR-328			hsa-miR-520a
hsa-miR-154			hsa-miR-33			hsa-miR-520a*
hsa-miR-155	miR-155		hsa-miR-330	miR-330		hsa-miR-520b
hsa-miR-15a	miR-15a		hsa-miR-331			hsa-miR-520c
hsa-miR-15b	miR-15b		hsa-miR-335			hsa-miR-520d
hsa-miR-16	miR-16		hsa-miR-337			hsa-miR-520d*
hsa-miR-17-3p	miR-17-3p		hsa-miR-338			hsa-miR-520e
hsa-miR-17-5p	miR-17-5p		hsa-miR-339	miR-339		hsa-miR-520h
hsa-miR-181a			hsa-miR-340	miR-340		hsa-miR-521
hsa-miR-181b			hsa-miR-342	miR-342		hsa-miR-522
hsa-miR-181c			hsa-miR-345			hsa-miR-523
hsa-miR-182			hsa-miR-346			hsa-miR-524
hsa-miR-182*			hsa-miR-34a	miR-34a		hsa-miR-524*
hsa-miR-183			hsa-miR-34b	miR-34b		hsa-miR-525
hsa-miR-184			hsa-miR-34c			hsa-miR-525*
hsa-miR-185			hsa-miR-361			hsa-miR-526b
hsa-miR-186			hsa-miR-365			hsa-miR-526b*
hsa-miR-187			hsa-miR-367			hsa-miR-526c
hsa-miR-188			hsa-miR-368			hsa-miR-527
hsa-miR-189			hsa-miR-369-3p			hsa-miR-7	miR-7
hsa-miR-18a	miR-18a		hsa-miR-370			hsa-miR-9	miR-9
hsa-miR-190			hsa-miR-371			hsa-miR-9*	mir-9*
hsa-miR-191			hsa-miR-372			hsa-miR-92	miR-92
hsa-miR-192			hsa-miR-373			hsa-miR-93
hsa-miR-193a			hsa-miR-373*			hsa-miR-95
hsa-miR-193b			hsa-miR-374	miR-374		hsa-miR-96
hsa-miR-194			hsa-miR-375			hsa-miR-98
hsa-miR-195			hsa-miR-376a			hsa-miR-99a
hsa-miR-196a			hsa-miR-377			hsa-miR-99b
hsa-miR-196b			hsa-miR-378
hsa-miR-197			hsa-miR-379
hsa-miR-198			hsa-miR-380-3p
hsa-miR-199a			hsa-miR-380-5p
hsa-miR-199a*			hsa-miR-381
hsa-miR-199b			hsa-miR-382
hsa-miR-19a			hsa-miR-383
hsa-miR-19b	miR-19b		hsa-miR-384
hsa-miR-200a				miR-409
hsa-miR-200b			hsa-miR-410
hsa-miR-200c			hsa-miR-412
hsa-miR-202*			hsa-miR-422a
hsa-miR-203			hsa-miR-422b
hsa-miR-204			hsa-miR-423
hsa-miR-205			hsa-miR-424
hsa-miR-206			hsa-miR-425
hsa-miR-208			hsa-miR-429
hsa-miR-20a	miR-20		hsa-miR-432
