# Supplementary material for: MicroRNA and Target Protein Patterns Reveal Physiopathological Features of Glioma Subtypes
Source: PLoS One. 2011 May 31;6(5):e20600. doi: 10.1371/journal.pone.0020600 (PMC3105101; doi:10.1371/journal.pone.0020600)
Supplement: Table S4 — miRNA PCR primers for gene copy number analysis. F: Forward primer; R: Reverse primer. (XLS) [file pone.0020600.s008.xls]

## Sheet: Table S3
PCR primers and annealing temperature for gene copy number analysis
miRNA		Sequence	Tm (°C)
miR-7-1	F	ATGCAGGACTCCTTCAGTTC	61.5°C
	R	AGAAGCCATGGTGTCTCAAC
miR-7-2	F	GAGGAGAGGTGTTCAAAG	57°C
	R	CTTCAGGTAGTGGTATGG
miR-7-3	F	GGTGTTACTGTGCCCATGTG	67°C
	R	CCTTTGCCTGTGCCTGTATC
miR-9-1	F	TCTCCTCCTCTTGTATCC	54°C
	R	CTGTCGTGTCTGTATCTC
miR-9-2	F	CTCTCGGCTGTAGTCTTTC	58°C
	R	GCCGGAGATTACTTGCTG
miR-9-3	F	GTGTGCGTGTGTCTGTCCAT	65°C
	R	GCAAGTGTCCCCAGAGAGAG
miR-21	F	GCCTACCATCGTGACATCTC	62.5°C
	R	GACTCTAAGTGCCACCAGAC
miR-124-1	F	GAAGGTGTTGACCCACATAC	61°C
	R	GAAGACGTCGCTGTTATCTC
miR-124-2	F	TAGGCGTGTGCTGTAAATGG	63°C
	R	TTTATGCGGCAAGAGATGGG
miR-127	F	ACTCGGCTCCGTGTAACTG	61.5°C
	R	CACTCTCCCTACTGCCTGAAG
miR-128-1	F	TTGTAACAGCTTGGCAACCA	63°C
	R	TCCGTTTGATGTCATGCTTT
miR-128-2	F	GGCTAGGGAACCAAATTAGG	66°C
	R	CTATGAGTAGCAGCAAGGAG
miR-134	F	GACAATGCGCTGACCTAGCTG	63.5°C
	R	AACATGGCGTCCCACATCG
miR-139	F	TTCCTCCTCCCTCTTTCTC	60°C
	R	CTTTCCCTCTTCCCATTCC
miR-149	F	CCGAAACACCCGTAAGATATGG	60°C
	R	GACTAGGGCTCAAGCACTC
miR-155	F	GCTCCTTCCTTTCAACAG	55.5°C
	R	CCCAGTGACCAGATTATG
miR-330	F	AGACCCAGTAGCCAAGACTC	61.5°C
	R	CGTTTCTCCCTCTGCTTGAC
miR-409	F	GTGAGGCTCTGGGCTCTGAATG	64.5°C
	R	ACTCCAAAGCACCCGTCCTG
miR-339	F	AGACCCACGCATACGAGTCC	61°C
	R	CCTGTGCGTCTTCCCTAACC
